# Supplementary material for: An Antibacterial Peptide with High Resistance to Trypsin Obtained by Substituting d-Amino Acids for Trypsin Cleavage Sites
Source: Antibiotics (Basel). 2021 Nov 28;10(12):1465. doi: 10.3390/antibiotics10121465 (PMC8698302; doi:10.3390/antibiotics10121465)
Supplement: Supplementary file 1 [file antibiotics-10-01465-s001.zip]

Archive with 1 entries (1 files):
- antibiotics-1446132-supplementary.pdf
